# Supplementary material for: Applying low coverage whole genome sequencing to detect malignant ovarian mass
Source: J Transl Med. 2021 Aug 26;19:369. doi: 10.1186/s12967-021-03046-3 (PMC8394143; doi:10.1186/s12967-021-03046-3)
Supplement: Supplementary file 2 — Additional file 2: Supplement Table 2. Comparison of laboratory index in validation group. [file 12967_2021_3046_MOESM2_ESM.xlsx]

## Sheet: Sheet1
Supplement Table 2: Comparison of laboratory index in validation group
Group	Counts	Mean±SD	Median(0.25-0.75)	Median(0.025-0.975)	Min	Max	CV	P
AGE (years)
Benign mass	9	38.667±16.363	34 (27-51)	34 (19.2-65.8)	18	69	0.4232	0.001 **
Malignancy mass	15	54.067±11.171	54 (47.5-63.5)	54 (33.85-69.6)	30	71	0.2066
Total	24	48.292±15.069	50.5 (39.25-59.25)	50.5 (21.45-69.85)	18	71	0.312
CA125 (U/ml)
Benign mass	9	51.6±64.622	23.8 (9.7-53.9)	23.8 (7.96-182.38)	7.6	200.3	1.2524	0.001 **
Malignancy mass	15	2287.14±2864.421	1685.2 (335.15-2550.25)	1685.2 (46.09-9056.575)	14.1	10000	1.2524
Total	24	1448.812±2493.591	242.55 (29.2-2082)	242.55 (8.635-8450.088)	7.6	10000	1.7211
HE4 (U/ml)
Benign mass	9	40.833±15.319	34 (32-47.6)	34 (26.22-69.44)	25.9	73	0.3752	0.000 **
Malignancy mass	15	443.188±490.28	236.6 (146.6-567.5)	236.6 (34.615-1522.67)	33.6	1736.8	1.1063
Total	24	292.305±431.264	104.05 (35.875-269.7)	104.05 (26.82-1385.015)	25.9	1736.8	1.4754
ROMA
Benign mass	9	0.15±0.32	0.03 (0.03-0.08)	0.03 (0.02-0.82)	0.02	1	2.1333	0.000 **
Malignancy mass	15	0.793±0.345	1 (0.67-1)	1 (0.034-1)	0.03	1	0.4351
Total	24	0.552±0.457	0.67 (0.038-1)	0.67 (0.02-1)	0.02	1	0.8279
CNV
Benign mass	9	2.778±2.539	3 (0-5)	3 (0-5.8)	0	6	0.914	0.000 **
Malignancy mass	15	33.267±41.227	22 (12-29)	22 (6-134.05)	6	168	1.2393
Total	24	21.833±35.555	10 (5-24.75)	10 (0-112.225)	0	168	1.6285
Zmax
Benign mass	9	3.096±2.495	3.84 (0-4.65)	3.84 (0-6.154)	0	6.31	0.8059	0.011 *
Malignancy mass	15	17.509±14.804	10.94 (10.115-14.7)	10.94 (7.222-51.251)	6.06	52.77	0.8455
Total	24	12.104±13.652	9.745 (4.6-11.07)	9.745 (0-50.275)	0	52.77	1.1279
Zmean
Benign mass	9	2.751±2.206	3.49 (0-4.28)	3.49 (0-5.578)	0	5.89	0.8019	0.005 **
Malignancy mass	15	6.652±2.504	5.75 (5.13-6.28)	5.75 (4.478-12.072)	4.3	12.53	0.3764
Total	24	5.189±3.038	5.13 (4.133-5.95)	5.13 (0-11.777)	0	12.53	0.5855
RM
Benign mass	9	1.401±2.018	0.14 (0-2.92)	0.14 (0-5.082)	0	5.55	1.4404	0.000 **
Malignancy mass	15	177.026±350.772	38.8 (14.27-69.135)	38.8 (9.739-1058.888)	9.55	1289.65	1.9815
Total	24	111.167±287.123	11.47 (2.382-44.775)	11.47 (0-910.541)	0	1289.65	2.5828
	Benign mass (N=9)		Malignancy mass(N=15)	Total (N=24)			X²	p
Marriage
Yes	5 (55.6%)		15 (100.0%)	20 (83.3%)			6.535	0.012 *
No	4 (44.4%)		0 (0.0%)	4 (16.7%)
Childbirth
Yes	4 (44.4%)		14 (93.3%)	18 (75.0%)			5.962	0.015 *
No	5 (55.6%)		1 (6.7%)	6 (25.0%)
Menopausal status
PreMenopausal	8 (88.9%)		5 (33.3%)	13 (54.2%)			6.457	0.013 *
PostMenopausal	1 (11.1%)		10 (66.7%)	11 (45.8%)
* p<0.05, ** p<0.01
